# Supplementary material for: Prevalence and Relatedness of Salmonella in the Environments of Livestock Markets Handling Surplus Dairy Calves
Source: Zoonoses Public Health. 2026 Feb 2;73(3):169–80. doi: 10.1111/zph.70037 (PMC13053618; doi:10.1111/zph.70037)
Supplement: Supplementary file 3 — Table S1: zph70037‐sup‐0003‐TableS1.xlsx. [file ZPH-73-169-s002.xlsx]

## Sheet: Isolate Sheet
Supplemental Table 1. Metadata for all Salmonella isolates collected in this study. Columns include: isolate ID, market ID, state of origin, serogroup, selected serotypes, antimicrobial susceptibility testing (AST; Y = tested, blank = not tested), phenotypic antimicrobial resistance profile (AMR Profile), whole-genome sequencing status (WGS; Y = sequenced, blank = not sequenced), associated NCBI …
Isolate ID	Market	State	Serogroup	Serotype	AST	AMR Profile	WGS	SAMN ID	NOTE
LSM-1	AY4	OH	K	Cerro
LSM-2	AY4	OH	K						LOST
LSM-3	AY4	OH	K						LOST
LSM-4	AY4	OH	K						LOST
LSM-5	3HR	OH	E1						LOST
LSM-6-1	3HR	OH	E1						LOST
LSM-6-2	3HR	OH	C2	Kentucky
LSM-7-1	3HR	OH	E1
LSM-7-2	3HR	OH	C2	Kentucky					LOST
LSM-8	3HR	OH	E1
LSM-9-1	3A6	OH	B	Typhimurium			Y	SAMN12734219	LOST
LSM-9-2	3A6	OH	K
LSM-10-1	3A6	OH	B	Typhimurium					LOST
LSM-10-2	3A6	OH	K	Cerro					LOST
LSM-11-1	3A6	OH	B	Typhimurium	Y	GEN	Y	SAMN46125093
LSM-11-2	3A6	OH	E1						LOST
LSM-11-3	3A6	OH	K
LSM-12	3A6	OH	E1
LSM-13	2HV	OH	K
LSM-14	2HV	OH	K
LSM-15	2HV	OH	K
LSM-16	2HV	OH	K
LSM-17-1	3KM	OH	B	Typhimurium	Y	GEN-SPE	Y	SAMN12734212
LSM-17-2	3KM	OH	C2	Newport					LOST
LSM-18	3KM	OH	K
LSM-19	3KM	OH	K
LSM-20-1	3KM	OH	C2	Newport					LOST
LSM-20-2	3KM	OH	K						LOST
LSM-21	5BV	OH	D2
LSM-22	5BV	OH	D2						LOST
LSM-23-1	5BV	OH	D2
LSM-23-2	5BV	OH	K						LOST
LSM-24-1	5BV	OH	D2	Ouakam					LOST
LSM-24-2	5BV	OH	E2
LSM-25-1	OLX	OH	B	Agona	Y	AMP-CEF-FFN-GEN-SPE-SXT-TET	Y	SAMN46125094
LSM-25-2	OLX	OH	E1
LSM-26	OLX	OH	E1
LSM-27	OLX	OH	B	Agona	Y	AMP-CEF-FFN-GEN-SPE-SXT-TET	Y	SAMN46125095
LSM-28-1	2AA	OH	B	Typhimurium	Y	GEN	Y	SAMN12734221
LSM-28-2	2AA	OH	C2	Newport	Y	AMP-CEF-FFN-GEN-TET			LOST
LSM-29	2AA	OH	C1						LOST
LSM-30	2AA	OH	E1
LSM-31	2AA	OH	E1
LSM-32	3GT	OH	E1
LSM-33	3GT	OH	E1
LSM-34	3GT	OH	E1
LSM-35	3GT	OH	E1
LSM-36	4BZ	OH	K	Cerro
LSM-37	ALNJ	WI	K	Cerro					LOST
LSM-38	ALNJ	WI	E1						LOST
LSM-39	ALNJ	WI	B	Schwarzengrund					LOST
LSM-40	ALNJ	WI	B	Schwarzengrund					LOST
LSM-41	ARTM	WI	E1
LSM-42	ARTM	WI	K
LSM-43-1	ARTM	WI	C2	Newport					LOST
LSM-43-2	ARTM	WI	E1						LOST
LSM-44	BAMC	WI	B	Agona	Y	GEN			LOST
LSM-45	BAMC	WI	B	Agona	Y	GEN			LOST
LSM-46-1	BAMC	WI	H
LSM-46-2	BAMC	WI	K
LSM-47-1	BAMC	WI	D1	Panama	Y	GEN	Y	SAMN15734987
LSM-47-2	BAMC	WI	E1
LSM-48	BOKG	WI	E1	Give					LOST
LSM-49	BOKG	WI	B	Typhimurium					LOST
LSM-50	BOKG	WI	B	Typhimurium					LOST
LSM-51	BOKG	WI	K	Cerro					LOST
LSM-52-1	JORP	WI	E1						LOST
LSM-52-2	JORP	WI	E2						LOST
LSM-53-1	JORP	WI	E1						LOST
LSM-53-2	JORP	WI	E4						LOST
LSM-54-1	JORP	WI	B	Typhimurium					LOST
LSM-54-2	JORP	WI	C1						LOST
LSM-54-3	JORP	WI	E1						LOST
LSM-55-1	JORP	WI	C1						LOST
LSM-55-2	JORP	WI	E1						LOST
LSM-56-1	LOSC	WI	C1						LOST
LSM-56-2	LOSC	WI	E1						LOST
LSM-57	LOSC	WI	E1						LOST
LSM-58	LOSC	WI	C1						LOST
LSM-59	LOSC	WI	C1						LOST
LSM-60	MAEW	WI	K	Cerro	Y	GEN-SPE			LOST
LSM-61	MAEW	WI	B	Saint Paul	Y	GEN			LOST
LSM-62	MAEW	WI	B	SaintPaul					LOST
LSM-63	MAEW	WI	B	SaintPaul					LOST
LSM-64	MOTM	WI	G
LSM-65-1	MOTM	WI	B	Agona	Y	GEN	Y	SAMN46125097
LSM-65-2	MOTM	WI	C1
LSM-66-1	MOTM	WI	B	Agona	Y	GEN	Y	SAMN46125098
LSM-66-2	MOTM	WI	C1
LSM-67	MOTM	WI	B	Agona	Y	GEN	Y	SAMN46125099
LSM-68-1	REEW	WI	B	Typhimurium	Y	GEN	Y	SAMN46125100
LSM-68-2	REEW	WI	E1						LOST
LSM-69-1	REEW	WI	C1
LSM-69-2	REEW	WI	E1						LOST
LSM-70	REEW	WI	E1						LOST
LSM-71	REEW	WI	K						LOST
LSM-72	RIJP	WI	G						LOST
LSM-73	RIJP	WI	C1
LSM-74	RIJP	WI	E1
LSM-75	RIJP	WI	C2	Bovismorbificans
LSM-76	SPNJ	WI	E1						LOST
LSM-77	SPNJ	WI	C1						LOST
LSM-78-1	SPNJ	WI	C1						LOST
LSM-78-2	SPNJ	WI	K						LOST
LSM-79-1	SPNJ	WI	C1						LOST
LSM-79-2	SPNJ	WI	C2						LOST
LSM-80-1	STAC	WI	E4						LOST
LSM-80-2	STAC	WI	G						LOST
LSM-81-1	STAC	WI	C1						LOST
LSM-81-2	STAC	WI	E4						LOST
LSM-81-3	STAC	WI	G						LOST
LSM-82	STAC	WI	G						LOST
LSM-83-1	STAC	WI	B	Agona					LOST
LSM-83-2	STAC	WI	K						LOST
LSM-84-1	2	WI	C1	Montevideo					LOST
LSM-84-2	2	WI	K						LOST
LSM-85	2	WI	G						LOST
LSM-86	2	WI	C1						LOST
LSM-87	2	WI	E1						LOST
LSM-88-1	3	WI	B	Agona	Y	GEN			LOST
LSM-88-2	3	WI	D1	Panama	Y	GEN	Y	SAMN15734988
LSM-89	3	WI	E4
LSM-90	3	WI	G
LSM-91-1	3	WI	C1
LSM-91-2	3	WI	E1
LSM-92-1	AY4	OH	B	Typhimurium					LOST
LSM-92-2	AY4	OH	E1						LOST
LSM-93	AY4	OH	E1						LOST
LSM-94-1	AY4	OH	B	Typhimurium					LOST
LSM-94-2	AY4	OH	E1						LOST
LSM-95	AY4	OH	E1						LOST
LSM-96	3HR	OH	E1						LOST
LSM-97	3HR	OH	E1						LOST
LSM-98-1	3HR	OH	E1						LOST
LSM-98-2	3HR	OH	C2						LOST
LSM-99	3HR	OH	E1						LOST
LSM-100	3A6	OH	C2	Muenchen					LOST
LSM-101	3A6	OH	C2	Muenchen					LOST
LSM-102-1	3A6	OH	C2	Muenchen					LOST
LSM-102-2	3A6	OH	E1	Give					LOST
LSM-103	3A6	OH	C2	Muenchen					LOST
LSM-104	2HV	OH	E1						LOST
LSM-105-1	2HV	OH	E1						LOST
LSM-105-2	2HV	OH	K						LOST
LSM-106	2HV	OH	E1						LOST
LSM-107	2HV	OH	E1						LOST
LSM-108	3KM	OH	E1	Meleagridis					LOST
LSM-109	3KM	OH	E1						LOST
LSM-110	3KM	OH	C2	Altona					LOST
LSM-111	3KM	OH	K	Cerro					LOST
LSM-112	5BV	OH	C1						LOST
LSM-113	5BV	OH	C1						LOST
LSM-114	5BV	OH	E4						LOST
LSM-115	5BV	OH	E1						LOST
LSM-116	OLX	OH	C1						LOST
LSM-117	OLX	OH	E1						LOST
LSM-118	OLX	OH	E1						LOST
LSM-119	OLX	OH	E1						LOST
LSM-120	2AA	OH	E1						LOST
LSM-121	2AA	OH	E1						LOST
LSM-122	2AA	OH	E1						LOST
LSM-123-1	2AA	OH	E1	Muenster					LOST
LSM-123-2	2AA	OH	E4	Senftenberg					LOST
LSM-124-1	3GT	OH	C1	Montevideo					LOST
LSM-124-2	3GT	OH	E1	Give					LOST
LSM-125	3GT	OH	E1						LOST
LSM-126	3GT	OH	E1						LOST
LSM-127	3GT	OH	E1						LOST
LSM-128	4BZ	OH	E1
LSM-129	4BZ	OH	C2	Newport	Y	AMP-CEF-FFN-GEN-TET			LOST
LSM-130	4BZ	OH	B	Kiambu	Y	GEN
LSM-131-1	ALNJ	WI	B	Schwarzengrund					LOST
LSM-131-2	ALNJ	WI	E1						LOST
LSM-132-1	ALNJ	WI	E1						LOST
LSM-132-2	ALNJ	WI	E4						LOST
LSM-133	ALNJ	WI	E4						LOST
LSM-134	ALNJ	WI	E4						LOST
LSM-135	ARTM	WI	C1						LOST
LSM-136-1	ARTM	WI	C1						LOST
LSM-136-2	ARTM	WI	K						LOST
LSM-137	ARTM	WI	E4						LOST
LSM-138	ARTM	WI	E1						LOST
LSM-139	BAMC	WI	K						LOST
LSM-140	BAMC	WI	D1	Panama	Y	GEN-SPE	Y	SAMN15734989
LSM-141	BAMC	WI	D1	Panama	Y	GEN	Y	SAMN15734990
LSM-142	BAMC	WI	D1	Panama	Y	GEN	Y	SAMN15734991
LSM-143	BOKG	WI	E1						LOST
LSM-144	BOKG	WI	E1						LOST
LSM-145	BOKG	WI	B	Typhimurium	Y	GEN	Y	SAMN46125102
LSM-146	BOKG	WI	C1						LOST
LSM-147	JORP	WI	B	Typhimurium	Y	GEN-SPE			LOST
LSM-148	JORP	WI	B	Typhimurium	Y	GEN-SPE			LOST
LSM-149	JORP	WI	C1
LSM-150	JORP	WI	C1
LSM-151	LOSC	WI	C1
LSM-152	LOSC	WI	C1
LSM-153-1	LOSC	WI	B	Typhimurium			Y	SAMN46125103	LOST
LSM-153-2	LOSC	WI	C1						LOST
LSM-154	LOSC	WI	B	Typhimurium					LOST
LSM-155-1	MAEW	WI	E1						LOST
LSM-156-2	MAEW	WI	K						LOST
LSM-157	MAEW	WI	E1						LOST
LSM-158-1	MAEW	WI	C1						LOST
LSM-158-2	MAEW	WI	K						LOST
LSM-159-1	MAEW	WI	B	Typhimurium	Y	GEN			LOST
LSM-159-2	MAEW	WI	C1						LOST
LSM-160	MOTM	WI	C1						LOST
LSM-161	MOTM	WI	E1						LOST
LSM-162	MOTM	WI	E1						LOST
LSM-163	MOTM	WI	E1						LOST
LSM-164-1	REEW	WI	C1						LOST
LSM-164-2	REEW	WI	E2						LOST
LSM-165-1	REEW	WI	C1
LSM-165-2	REEW	WI	E1
LSM-166	REEW	WI	C2	Newport	Y	AMP-CEF-FFN-GEN-TET			LOST
LSM-167-1	REEW	WI	C1						LOST
LSM-167-2	REEW	WI	E1						LOST
LSM-168	RIJP	WI	C1	Oranienburg					LOST
LSM-169	RIJP	WI	C1						LOST
LSM-170	RIJP	WI	E1						LOST
LSM-171	RIJP	WI	B	Agona					LOST
LSM-172-1	SPNJ	WI	B	Typhimurium					LOST
LSM-172-2	SPNJ	WI	C1						LOST
LSM-172-3	SPNJ	WI	E1						LOST
LSM-172-4	SPNJ	WI	G						LOST
LSM-173	SPNJ	WI	C1						LOST
LSM-174-1	SPNJ	WI	B	Agona					LOST
LSM-174-2	SPNJ	WI	C1						LOST
LSM-174-3	SPNJ	WI	E1						LOST
LSM-175-1	SPNJ	WI	B	Typhimurium					LOST
LSM-175-2	SPNJ	WI	B	Agona					LOST
LSM-175-3	SPNJ	WI	C1						LOST
LSM-175-4	SPNJ	WI	E1						LOST
LSM-176	STAC	WI	E1	Meleagridis					LOST
LSM-177	STAC	WI	E1						LOST
LSM-178	STAC	WI	B	Agona					LOST
LSM-179	STAC	WI	B	Agona					LOST
LSM-180	2	WI	E1						LOST
LSM-181-1	2	WI	B	Agona	Y	GEN	Y	SAMN46125105
LSM-181-2	2	WI	E1						LOST
LSM-182-1	2	WI	D1	Panama	Y	GEN	Y	SAMN15734992
LSM-182-2	2	WI	E1						LOST
LSM-183	2	WI	E1						LOST
LSM-184	3	WI	G						LOST
LSM-185	3	WI	E1						LOST
LSM-186	3	WI	G						LOST
LSM-187	3	WI	C1						LOST
